# Supplementary material for: Changing Patterns in Cancer Mortality from 1987 to 2020 in China
Source: Cancers (Basel). 2023 Jan 12;15(2):476. doi: 10.3390/cancers15020476 (PMC9856369; doi:10.3390/cancers15020476)
Supplement: Supplementary file 1 [file cancers-15-00476-s001.zip]

Archive with 1 entries (1 files):
- cancers-2104590-supplementary.pdf
